# Supplementary material for: Pilot study of probiotic/colostrum supplementation on gut function in children with autism and gastrointestinal symptoms
Source: PLoS One. 2019 Jan 9;14(1):e0210064. doi: 10.1371/journal.pone.0210064 (PMC6326569; doi:10.1371/journal.pone.0210064)
Supplement: S1 Data — (XLSX) [file pone.0210064.s006.xlsx]

## Sheet: GI&Behavior
Subject	Treatment	Arm	Order	Stool_Freq_Pre	Stool_Norm_Pre	Stool_Hard_Pre	Stool_Soft_Pre	Stool_Freq_D123	Stool_Freq_W1	Stool_Freq_W5	Stool_Freq_D835	Stool_Norm_D123	Stool_Norm_W1	Stool_Norm_W5	Stool_Norm_D835	Stool_Hard_D123	Stool_Hard_W1	Stool_Hard_W5	Stool_Hard_D835	Stool_Soft_D123	Stool_Soft_W1	Stool_Soft_W5	Stool_Soft_D835	ABC_SS1_Pre	ABC_SS1_Post	ABC_SS1_Diff	ABC_SS2_Pre	ABC_SS2_Post	ABC_SS2_Diff	ABC_SS3_Pre	ABC_SS3_Post	ABC_SS3_Diff	ABC_SS4_Pre	ABC_SS4_Post	ABC_SS4_Diff	ABC_Total_Pre	ABC_Total_Post	ABC_Total_Diff	Pain_Pre	Pain_Post	Pain_Diff	Gas_Pre	Gas_Post	Gas_Diff	ABAS_G_Pre	ABAS_G_Post	ABAS_G_Diff	ABAS_C_Pre	ABAS_C_Post
202	Pre	1	PS					0.666667	0.571429	0.5	0.368	0	0	0.5	0.285714	1	1	0.5	0.111111	0	0	0	0	14	3	-11	23	2	-21	6	0	-6	9	2	-7	54	7	-47	3	0	-3	2	0	-2	50	69	19	56	81
202	Syn	2	PS					0.666667	0.285714	0.285714	0.227	0	0	0	0.1	1	1	0.8	0.571429	0	0	0	0	10	21	11	20	20	0	6	4	-2	7	10	3	44	56	12	1	0	-1	2	1	-1	57	58	1	56	65
204	Pre	2	SP					0	0.571429	1	1.091	#DIV/0!	0	0.571429	0.833333	#DIV/0!	0.75	0.142857	0.0384615	#DIV/0!	0.25	0	0	10	5	-5	19	12	-7	8	7	-1	38	28	-10	75	52	-23	1	0.5	-0.5	2	1	-1	40	40	0	49	49
204	Syn	1	SP					1	0.714286	1	0.789	0	0.2	0.666667	0.2	0	0	0	0.380952	0.666667	0.4	0	0.238095	8	7	-1	18	13	-5	9	9	0	35	32	-3	70	61	-9	2	1	-1	3	2	-1	40	40	0	49	49
205	Pre	1	PS					2	2.14286	2.14286	2.182	0.2	0.214286	0.6	0.428571	0.2	0.285714	0.133333	0.169231	0	0.0714286	0.0666667	0.0769231	11	12	1	7	8	1	6	5	-1	19	22	3	47	54	7	3	1	-2	3	1	-2	75	71	-4	79	76
205	Syn	2	PS					1.66667	1.57143	1.85714	1.364	0.4	0.363636	0.307692	0.607143	0.4	0.272727	0.153846	0.0526316	0	0.0909091	0	0.0263158	15	9	-6	9	6	-3	4	4	0	19	15	-4	52	40	-12	1	0	-1	1	1	0	71	71	0	76	76
207	Pre	2	SP	3.47368	0	0.0151515	0.333333	5	3.85714	3.71429	3.909	0	0	0	0	0	0	0	0	0.8	0.555556	1	0.904762	8	3	-5	9	7	-2	6	5	-1	10	7	-3	36	25	-11	1	0	-1	2	1	-1	56	61	5	65	67
207	Syn	1	SP	4.75	0	0	0	6	4.71429	4.42857	4.273	0	0	0.0645161	0.0212766	0	0	0.0322581	0.00840336	0.444444	0.666667	0.612903	0.487395	8	5	-3	12	9	-3	6	4	-2	14	8	-6	43	29	-14	2	0	-2	2	1	-1	60	55	-5	65	65
208	Pre	1	PS					0.333333	0.428571	0.285714	0.273	0	0.333333	0.5	0.666667	0	0.333333	0	0	1	0.333333	0	0	12	5	-7	7	1	-6	1	0	-1	17	11	-6	39	17	-22	0	0	0	2	3	1	51	56	5	63	65
208	Syn	2	PS	0.333333	0.75	0	0	0	0.285714	0	0.182	#DIV/0!	0.5	#DIV/0!	0.5	#DIV/0!	0	#DIV/0!	0	#DIV/0!	0	#DIV/0!	0	12	12	0	3	5	2	0	0	0	18	16	-2	33	33	0	0	0	0	1	2	1	57	56	-1	65	61
210	Pre	1	PS	0.857143	0.4	0	0.4	0.666667	0.857143	0.857143	0.955	1	1	0.6	0.555556	0	0	0	0	0	0	0.2	0.214286	24	14	-10	2	1	-1	6	2	-4	34	27	-7	69	49	-20	1	0	-1	4	2	-2	65	59	-6	71	63
210	Syn	2	PS	0.823529	0.357143	0	0.266667	0.666667	1	1.28571	1	0	0.428571	0.333333	0.631579	0	0	0	0	1	0.428571	0.166667	0.037037	22	26	4	3	0	-3	4	4	0	26	28	2	59	65	6	0	0	0	1	0	-1	57	62	5	63	63
211	Pre	2	SP	0.809524	0.294118	0	0	0.666667	0.857143	1	0.818	0	0.333333	0.2	0.266667	0	0	0	0	0	0	0	0	25	21	-4	6	2	-4	9	4	-5	35	28	-7	87	63	-24	0	0	0	0	0	0	55	60	5	59	55
211	Syn	1	SP	0.769231	0.5	0	0.3	0.666667	0.857143	0.857143	0.773	0.5	0.333333	0.5	0.529412	0	0	0	0	0	0	0	0	22	15	-7	0	0	0	0	1	1	27	29	2	52	55	3	1	0	-1	0	0	0	53	64	11	65	69
212	Pre	2	SP	1.4	0.285714	0	0.178571	1.33333	1.28571	1	1.143	0.75	0.555556	0.666667	0.625	0	0	0	0	0	0.111111	0	0.125	15	5	-10	2	1	-1	10	5	-5	15	2	-13	46	14	-32	0	0	0	0	0	0	40	42	2	50	50
212	Syn	1	SP	1.21429	0.294118	0	0.529412	1.33333	1.28571	1.14286	1.136	0.5	0.777778	0.625	0.68	0	0	0	0	0.25	0.111111	0	0	18	3	-15	6	2	-4	9	5	-4	19	7	-12	58	18	-40	0	0	0	3	0	-3	62	40	-22	63	50
[truncated: 46 more columns]

## Sheet: Immune&Microbiota
Subject	Treatment	Arm	IL13_CD4_Pre	IL13_CD4_Post	IL13_B7_Pre	IL13_B7_Post	IL10_CD4_Pre	IL10_CD4_Post	IL10_B7_Pre	IL10_B7_Post	LAP_M_Pre	LAP_M_Post	LAP_PMA_Pre	LAP_PMA_Post	CD25_M_Pre	CD25_M_Post	CD25_PMA_Pre	CD25_PMA_Post	IFNg_CD4_Pre	IFNg_CD4_Post	IFNg_B74_Pre	IFNg_B74_Post	IFNg_CD8_Pre	IFNg_CD8_Post	IFNg_B78_Pre	IFNg_B78_Post	IL17_CD4_Pre	IL17_CD4_Post	IL17_B7_Pre	IL17_B7_Post	TNFa_CD4_Pre	TNFa_CD4_Post	TNFa_B74_Pre	TNFa_B74_Post	TNFa_CD8_Pre	TNFa_CD8_Post	TNFa_B78_Pre	TNFa_B78_Post	IL6_CD4_Pre	IL6_CD4_Post	IL6_B7_Pre	IL6_B7_Post	P_Actinobacteria_Pre	P_Actinobacteria_Post	P_Bacteroidetes_Pre	P_Bacteroidetes_Post	P_Firmicutes_Pre	P_Firmicutes_Post	P_FBratio_Pre
202	Pre	1	3.57	1.41	3.09	1.32	0.69	0.72	0.58	0.95	2.37	0.32	0.44	0.16	0.7	0.63	0.68	0.49	13.2	18.3	20.05	24.35	32.75	34.05	26.8	24.95	1.16	1.12	1.37	1.29	54	56.5	66.1	64.1	47.6	45.4	47.1	35.7	4.03	3.02	6.21	2.9	0.124944	0.0346437	0.139855	0.154371	0.709218	0.784778	5.07108
205	Pre	1	1.97	2.9	1.55	1.61	2.1	0.93	3.09	1.28	0.53	0.64	0.54	0.22	2.39	1.19	2.41	1.12	22.5	24.85	24.55	27.3	60.95	52.1	33.15	30.9	1.97	0.82	2.78	1.12	60.7	57.9	63.8	63.4	68.9	49.7	44.7	28.2	10.9	8.84	13	10.9	0.0394077	0.0331431	0.151936	0.28098	0.7918	0.669674	5.21139
208	Pre	1																																									0.107609	0.0213068	0.14452	0.176314	0.728989	0.781605	5.0442
210	Pre	1	0.7	1.13	0.44	1.08	0.61	0.49	1.66	1.06	0.5	1.62	0.13	0.38	1.26	0.56	1.25	0.52	7.67	10.175	13.35	17.25	17.7	17.85	11.7	13.9	0.75	2.08	1.55	3.35	63.1	24.4	74.7	33.1	23.7	14.3	23.4	10.7	4.41	5.39	9.5	9.13	0.0817504	0.0699282	0.129499	0.0547945	0.773428	0.863405	5.97245
204	Pre	2	7.11	1.68	3.63	0.85	0.84	1	1.08	1.29	0.29	0.71	0.25	0.29	0.68	1.23	0.56	1.81	27.45	34.8	27.25	34.05	32.5	35.4	18.1	18.4	17.7	4.15	14.2	2.5	54.6	51.2	55.4	52.4	30	27.9	17.3	15.6	9.39	6.46	7.41	5.61	0.00431542	0.0062567	0.175167	0.188774	0.729306	0.61566	4.16349
207	Pre	2	2.89	1.88	1.05	1.57	0.49	0.69	0.69	1.1	0.65	1.45	0.37	0.68	0.69	0.7	0.8	0.68	13.7	15.85	17.85	23.55	22.25	30.75	14.95	24	1.24	1.56	1.66	1.74	54.4	39.7	58.8	47.1	34.5	32.6	29.6	24.5	7.58	9.77	6.18	10.5	0.244253	0.145661	0.092775	0.135141	0.623358	0.643132	6.71903
211	Pre	2	7.75	2.59	12.4	1.85	1.22	1.26	2.03	1.4	2.37	0.78	0.28	0.4	1.58	0.85	1.44	1.02	14.8	11.8	25.65	18.85	24.25	17.95	18.7	12.65	24.3	0.85	33	0.92	42.5	26.7	58.4	29	29.4	14.1	24.6	9.81	9.99	3.14	17.2	2.38	0.0659549	0.116994	0.378055	0.117907	0.533926	0.729804	1.4123
212	Pre	2	3.98	3.86	3.62	3.11	0.5	0.3	0.89	0.27	1.16	0.61	0.33	0.5	0.48	0.54	0.47	0.49	25.5	15.35	26.6	20.75	41.8	29.35	36.5	28.45	0.59	2.03	0.59	1.94	52.6	49.9	51.9	56.5	36.4	31.2	30.7	26.4	2.46	3.47	2.27	4.5	0.0206263	0.0899311	0.343856	0.265563	0.602314	0.61187	1.75165
204	Syn	1	4.02	1.74	6.73	1.13	2.85	1.15	6.23	1.73	0.99	0.87	0.51	0.26	0.58	0.68	0.22	0.44	17.2	25	24.6	24.55	25.75	30.8	17.1	17.8	6.05	6.49	9.2	4.43	43.7	68.3	59.9	73.4	30	40.5	23.6	31.3	12	16.4	21.5	15.4	0.0066993	0.0150424	0.172378	0.0931349	0.757794	0.796447	4.39611
207	Syn	1	3.25	1.45	1.73	1.2	0.78	0.38	0.97	0.74	0.83	0.46	0.46	0.39	0.95	0.95	0.72	0.71	17.45	7.93	26.3	11.4	28.3	16.35	19.75	10.55	0.95	0.86	0.69	1.23	54	47.4	56.4	54.3	34.4	23.1	24.9	19.6	7.46	7.41	5.35	8.72	0.166139	0.181731	0.193671	0.204067	0.571203	0.561185	2.94935
211	Syn	1	4.17	2.75	2.77	3.47	1.64	0.82	1.84	1.12	0.48	0.21	0.48	0.21	4.08	1.71	3.92	1.52	11.3	13.15	13	17.6	21.2	20.75	11.85	15.05	11.6	1.07	9.23	1.27	56.7	46.6	62	50.7	20.9	24.4	13.7	20.1	5.16	9.47	6.16	10.3	0.0880567	0.173492	0.430415	0.21747	0.455466	0.583232	1.0582
212	Syn	1	3.48	3.27	2.84	3.69	0.68	0.33	0.89	1.04	0.98	3.05	0.22	0.41	1.3	0.67	1.66	0.58	34.55	25.7	24.9	21.35	45	40.85	33.45	35.85	1.55	0.93	2.61	1.88	61.3	45.6	58.5	49.2	40.1	35.1	28.2	27.7	6.05	3.01	5.58	2.27	0.214346	0.0191424	0.229768	0.440658	0.474959	0.503158	2.06712
202	Syn	2	2.68	1.41	2.57	1.26	0.74	0.35	1.01	0.51	0.33	0.11	0.19	0.27	0.58	1.01	0.4	0.66	20.35	11.85	27.65	15.2	38.55	22.25	29.9	16.1	14	1.6	17.5	2.82	58.1	50	63.7	53.3	46.1	34.7	38.1	29.5	3.81	5.34	4.36	5.66	0.0578409	0.0871498	0.187931	0.157181	0.729171	0.730547	3.88
205	Syn	2	2.87	0.9	1.7	0.89	0.76	0.41	0.95	0.83	0.88	0.29	0.56	0.48	1.16	0.38	1.96	0.23	20.3	9.595	28.25	10.8	35.35	26.25	25.2	32.55	2.13	0.62	3.31	1.14	51.3	32.7	59.4	33.8	35.9	36.1	23.8	35.9	7.07	16.6	9.03	19	0.0523967	0.0360682	0.294198	0.428757	0.617504	0.457514	2.09894
208	Syn	2																																										0.13776		0.305688		0.525627
210	Syn	2	0.9	0.76	0.54	0.93	0.59	0.21	1.06	0.48	0.49	0.72	0.27	0.41	0.32	0.29	0.53	0.33	9.35	4.59	16.5	9.03	15.05	9.265	9.59	7.045	0.34	0.47	0.64	0.47	28.2	21.4	37.1	29.4	12.8	8.64	9.59	8.36	3.19	1.34	5.2	2.85	0.0413223	0.0238411	0.334088	0.297572	0.593909	0.647976	1.7777
[truncated: 27 more columns]

## Sheet: FecalMetabolites
Sample	Treatment	Baseline	Baseline Treatment	Mixer	1,3-Dihydroxyacetone	2-Oxocaproate	3-Phenylpropionate	4-Hydroxyphenylacetate	Acetate	Alanine	Arabinose	Arginine	Aspartate	Butyrate	DL-methionine-sulfoxide	Ethanol	Formate	Fumarate	Galactose	Glucose	Glutamate	Glycerol	Glycine	Hypoxanthine	Isobutyrate	Isoleucine	Isovalerate	Leucine	Lysine	Malonate	Maltose	Methanol	Methionine	Methylamine	N-Acetylglutamate	Nicotinate	Ornithine	Phenylacetate	Phenylalanine	Proline	Propionate	Ribose	Serine	Succinate	Taurine	Threonine	Thymine	Tryptophan	Tyrosine
202_V1	PrePre	BL1	BL1Pre		1.28755	1.87913	0	1.73993	588.149	35.3206	4.08884	11.0486	24.7244	137.002	1.13096	1.84433	3.77565	4.40202	3.25367	22.1667	153.392	36.9039	17.5907	2.4359	22.2189	13.1539	19.7308	18.7739	37.4433	4.14104	0	4.75001	9.37823	2.4533	4.85441	6.52474	1.07876	11.153	9.13464	13.3105	193.846	22.7757	10.7702	6.12456	0	10.4918	1.32235	2.38371	13.9716
202_V2	PostPre			non-probiotic	1.04396	5.20239	0	1.75733	1003.92	30.066	4.22803	2.34891	15.6594	138.986	0.730771	1.98352	4.14104	4.07144	5.44598	20.8792	122.874	51.1192	11.153	5.20239	44.1594	9.70881	31.3884	20.4442	32.7455	21.7839	0	3.44506	8.00368	3.54946	3.21887	5.42858	4.71521	20.7922	7.81229	6.97712	337.39	24.8636	12.8581	7.25551	0	9.62182	1.70513	1.93132	10.6832
202_V3	PreSyn	BL2	BL2Syn		1.04658	5.32804	0	2.44202	1751.56	49.5381	5.96233	6.08919	40.8483	343.31	0.824578	6.72348	6.27948	5.48662	6.43805	69.3597	133.804	83.1555	24.7373	6.50148	44.7809	16.3013	27.7819	25.3082	37.8672	22.9296	0	19.7899	16.1427	14.3984	5.58176	5.77205	4.82061	16.9356	13.9861	8.97522	426.021	23.3102	14.6204	930.219	0	13.2567	1.39544	2.63231	19.0922
202_V4	PostSyn			non-probiotic	1.07871	5.51176	0	1.9801	907.357	43.237	2.2313	3.79765	30.4107	209.772	1.00483	1.68456	3.14747	3.39867	7.62485	11.3191	145.36	40.6511	20.9388	4.75814	48.6158	16.1363	44.8182	21.456	40.0157	16.1806	0	3.08836	11.0087	3.56122	3.50211	3.3839	3.28046	26.2437	10.6098	5.11279	271.584	27.2337	14.1562	18.3676	0	14.038	2.92581	2.4234	16.9786
204_V1	PreSyn	BL1	BL1Syn		0.723387	8.419	7.72639	1.07739	1605	22.2403	2.15477	0	12.9132	457.427	0.523301	33.6914	3.83241	2.17016	5.40232	33.0757	152.219	46.2044	11.4203	5.40232	57.3015	7.46474	52.6226	7.72639	16.7149	9.57334	9.4656	8.77299	4.66354	4.58658	8.43439	4.06328	2.13938	30.3361	3.8632	8.09578	369.928	7.98804	9.17316	5.30997	0	6.44892	1.09278	0.908082	6.21805
204_V2	PostSyn			non-probiotic	0.337775	12.4683	13.9663	1.10144	1833.85	36.4503	0.631493	0	8.37095	901.61	0.411204	1.87979	3.14278	0.939896	1.80636	2.5994	53.3685	33.2194	10.3682	1.46859	134.317	14.3334	118.001	17.8433	12.7914	11.0731	0	2.805	4.68479	3.96519	1.60076	0.646178	3.28964	75.9847	3.77427	4.06799	510.437	6.05058	8.3122	1.98259	0	6.38835	0.42589	1.27767	5.34566
204_V3	PrePre	BL2	BL2Pre		0.101757	13.9068	7.5809	0.932773	1167.34	18.418	0	0.881895	9.73476	395.665	0.288312	14.8735	2.8492	1.08541	1.15325	1.79771	73.5195	50.9125	9.34469	1.22109	101.791	6.52941	90.0211	8.85287	9.51429	8.12361	0	2.8492	4.00245	7.78442	6.27502	0.559664	2.86616	48.3855	3.78197	4.52819	317.804	3.05271	7.56394	2.69656	0	6.19022	0.678381	1.01757	4.68083
204_V4	PostPre			non-probiotic	0.852845	8.12447	8.73792	0.972543	884.31	20.4982	1.98997	0	14.1842	510.54	0.329168	1.97501	2.79793	1.42141	1.70569	7.64568	67.3448	327.358	8.81273	4.12957	50.9612	8.84266	49.4949	12.3737	7.7953	11.1468	0	6.49359	4.6682	4.51858	4.92256	1.87027	2.34906	30.9119	5.61082	6.86765	328.375	12.7777	9.87505	2.82785	0	7.4811	0.882769	1.04735	7.22674
205_V1	PrePre	BL1	BL1Pre		2.20559	1.57542	11.298	3.10583	4752.42	53.6544	30.3381	5.53648	43.7517	1753.08	0.810217	69.1385	6.3467	3.15084	8.41725	323.592	152.636	112.62	25.3418	10.6679	40.1507	19.1301	21.1106	30.6982	39.4756	88.8088	0	20.7956	17.1046	21.8308	2.83576	12.1983	7.24694	3.736	15.2141	9.31749	1305.39	59.3259	26.6471	105.913	16.7445	17.1046	4.32116	3.19586	20.7956
205_V2	PostPre			probiotic	1.91989	4.12776	8.12753	2.01588	1840.05	54.0128	5.79166	3.93577	46.6533	1179.52	0.51197	18.0469	6.8156	3.74378	3.10382	203.284	154.135	75.4196	29.5023	9.15147	45.8533	17.9829	16.287	25.7585	54.6208	81.8512	0	21.8227	15.7111	1.6959	5.1197	8.99147	3.67979	10.7514	16.0311	12.7033	540.416	37.5658	17.023	16.351	43.1015	17.599	2.27187	3.71178	21.9827
205_V3	PreSyn	BL2	BL2Syn		0.850975	2.20381	7.46239	2.44382	752.873	65.1105	9.07706	14.2702	48.1564	199.63	1.20009	1.39647	5.28041	7.22237	5.80408	36.9192	261.293	53.3932	29.1295	9.42618	30.6787	23.6309	18.1978	35.6755	52.6295	38.9485	0	9.64438	19.5506	2.66202	5.17131	9.64438	4.18941	11.39	18.2196	18.9615	303.034	43.6834	23.1727	14.7066	36.1337	22.1035	4.08031	4.16759	27.8858
205_V4	PostSyn			probiotic	1.06985	6.64044	2.72996	0.959174	749.447	45.3394	3.85514	2.26882	37.5369	373.912	0.793163	6.64044	3.68913	1.93679	5.88416	14.3138	114.548	74.9078	22.5406	8.98304	64.9103	16.0477	46.852	25.4181	32.9439	62.789	0	4.55608	12.5615	3.22799	1.82612	4.4454	4.98033	31.745	11.9528	14.5536	356.499	35.8584	14.609	8.85392	86.6393	14.4061	2.78529	2.12125	18.2796
207_V1	PreSyn	BL1	BL1Syn		0.0861587	0.706501	0	2.03335	1500.52	13.9232	0	0	10.4252	235.248	0.413562	1.77487	3.99776	0.430793	1.43023	1.80933	47.1805	48.1972	9.35683	2.41244	102.236	6.0828	90.346	9.21898	8.02999	12.1484	0	2.99832	3.17064	1.17176	0.999441	1.13729	1.37854	57.1232	4.92828	3.37742	327.127	5.03167	3.92884	2.41244	0	3.65313	1.27515	0.29294	6.0828
207_V2	PostSyn			probiotic	0	1.2269	0	1.66508	1546.03	32.0046	0	0.823776	14.6527	275.492	0.666031	1.27948	4.36426	0.543341	0.85883	2.40122	40.6279	37.5957	15.0032	1.45475	119.921	9.37702	116.205	18.8241	12.2339	9.11411	0	3.01467	4.81996	0.928938	1.2269	0.595923	2.69918	70.2312	9.97294	5.24061	356.923	6.29224	6.06439	7.62431	0	7.60678	1.71766	0.893884	10.9895
207_V3	PrePre	BL2	BL2Pre		0.142073	0	0	1.58056	1115.98	12.8931	0.958991	0.941232	10.1227	152.551	0.532773	2.52179	4.42201	0.177591	0.816918	1.40297	38.0577	45.9605	6.55311	1.43849	76.8436	4.63512	66.0994	7.01484	8.2935	14.4381	0	3.19664	3.01905	0.852437	0.692605	0.745882	0.994509	44.9128	3.67613	4.01356	213.784	8.50661	4.20891	4.56409	0	3.28543	0.941232	0.728123	2.7349
207_V4	PostPre			probiotic	0	0	0	1.18641	1100.43	4.82803	1.15346	0	5.10816	132.68	0.313081	1.30176	3.78992	0.0659117	0.757985	1.07107	19.2627	49.1537	2.99898	0	83.23	2.12565	79.6049	4.10301	4.59734	14.8961	0	2.91659	1.99383	0	0.494338	0.576728	0.411948	47.4894	2.05974	2.99898	221.084	4.43256	1.59836	8.88161	0	1.81257	0.95572	0.840375	2.91659
208_V1	PrePre	BL1	BL1Pre		0.466333	3.05059	10.7451	1.01039	902.296	24.6768	1.12697	1.12697	15.2335	267.559	0.757791	3.03116	4.197	0.952096	2.31223	7.92766	69.7556	41.3676	15.253	0	77.3335	10.8228	63.8488	12.6493	14.8644	15.1947	0	5.36283	5.84859	2.27337	2.21508	1.20469	3.57522	41.97	6.4898	5.47941	191.741	12.1635	9.7347	2.5454	0	10.4731	0.621777	0.952096	8.74374
208_V2	PostPre			non-probiotic	1.05043	5.67231	10.4833	0.882359	1669.17	38.2566	3.21431	3.61347	32.8154	566.202	0.693282	2.39498	5.1471	2.85716	3.1933	26.4708	220.023	59.6433	22.8573	6.30257	91.9965	15.1682	74.6854	19.58	31.933	26.3657	0	4.68491	7.83619	4.916	5.86139	9.64293	4.95802	51.618	8.76057	7.89922	498.197	29.3069	13.8446	6.99585	0	15.3993	2.35296	1.93279	12.5631
208_V4	PostSyn			non-probiotic	0.297975	3.84057	15.594	1.05947	875.218	28.7049	1.47332	0	16.3058	350.418	0.877371	4.96625	3.84057	1.17535	1.20845	8.39296	51.3345	37.7269	12.8129	0.463516	88.2833	8.21086	79.4103	14.7994	10.6609	11.0747	0	5.47943	4.60206	3.21151	1.70508	1.42366	2.2017	50.2419	6.00916	5.52909	219.343	3.64192	9.78351	3.75779	0	8.29363	0.910479	1.24156	7.01896
210_V1	PrePre	BL1	BL1Pre		0.930141	2.0153	0	2.75167	2764.42	28.9894	16.2775	4.76697	8.9526	883.982	0.775117	46.042	7.16983	4.03061	8.99136	229.396	81.0773	124.213	20.1143	6.85979	19.9205	9.80523	5.81338	14.9598	68.3266	24.5325	0	43.9104	8.79758	7.20859	1.89904	6.00716	7.94495	4.10812	10.1928	0	577.927	30.2683	14.8435	845.033	16.1612	10.1153	1.00765	1.20143	12.4406
210_V2	PostPre			probiotic	0.585394	3.83339	5.17413	2.53041	702.322	33.3108	4.19218	5.83506	15.8434	161.909	0.887533	3.26688	4.26771	4.30548	6.1372	240.824	127.918	58.124	15.5979	6.34492	32.1023	12.671	20.8098	22.9437	29.9306	61.3153	0	21.2064	9.61179	1.11414	4.5132	5.34408	3.00251	12.0856	8.61096	7.02473	299.401	23.8501	16.7687	45.1509	0	14.0117	1.624	2.43599	14.125
210_V3	PreSyn	BL2	BL2Syn		1.33938	3.83551	7.99572	2.21201	1820.12	37.239	12.8053	2.49613	14.4491	516.536	0.649399	4.8299	3.99786	3.40934	6.39252	195.023	135.075	75.0664	15.9509	6.27076	67.7201	14.165	52.9666	20.6387	31.4755	105.121	0	13.7794	9.86274	1.33938	3.04406	5.41842	4.07904	30.197	8.68571	9.6801	713.344	20.2937	17.4323	12.4603	0	14.4491	1.84673	2.21201	14.2665
210_V4	PostSyn			probiotic	2.06449	4.82576	9.10958	5.59994	1868.39	45.3673	4.85156	8.15475	17.3676	707.528	0.851604	4.67092	4.61931	5.23866	3.40642	32.2319	199.817	130.915	18.4772	7.5096	71.638	13.8321	45.806	24.4385	39.9738	100.902	0	9.44506	13.6773	4.10318	5.88381	8.12895	3.38061	24.0772	11.2257	10.2451	606.394	51.1479	18.6837	21.1353	0	14.8386	1.6516	2.76126	18.5546
211_V1	PreSyn	BL1	BL1Syn		4.60954	4.04346	11.8878	1.73869	1926.5	54.2227	56.204	0	42.4967	488.449	1.0513	9.70429	8.24865	2.91129	19.6916	301.682	178.033	348.95	40.5963	16.0525	44.3971	21.1877	23.5733	27.1316	35.9867	40.6367	0	13.1817	12.6964	6.71214	3.63911	19.3681	19.0851	17.1442	13.7882	10.6747	833.437	87.3386	19.7321	11.6452	0	20.1364	7.52083	3.59867	16.376
211_V2	PostSyn			probiotic	1.21471	9.07746	22.7183	1.52659	1289.71	21.1424	2.62639	1.24754	13.2961	615.56	0.508863	3.59487	5.61391	1.18188	5.72882	6.0407	93.1056	57.1404	13.7886	5.53184	95.4201	8.33879	89.7241	8.32238	16.2344	6.20485	0	6.77937	5.54825	2.1996	3.77544	3.46355	5.02297	50.361	6.00787	7.73144	519.155	13.4274	9.32369	3.28299	0	9.04463	4.57977	1.01773	6.66447
211_V3	PrePre	BL2	BL2Pre		2.16845	4.42853	14.9959	1.9852	2964.98	105.338	2.59604	3.84824	39.246	794.845	1.03841	69.2684	6.13886	1.34383	2.29062	101.642	193.848	91.9913	17.592	12.5831	49.5079	20.1575	32.313	29.9002	28.4342	20.7072	0	42.6972	14.9654	2.04629	2.47387	16.3398	16.92	13.2245	17.1949	4.00095	937.719	24.6776	6.23049	2.38224	0	12.3693	14.2935	0	22.6313
211_V4	PostPre			probiotic	0.726283	3.41958	7.92859	1.04403	550.81	26.8422	1.67953	0	21.153	156.62	0.771676	2.08806	3.87351	1.18021	2.13346	7.32336	112.589	42.1093	16.069	4.59979	46.0282	12.3922	37.6608	15.494	17.9906	7.73189	0	4.13074	6.77864	1.61901	6.08262	3.04131	3.43471	23.7858	6.82404	9.53247	175.927	22.197	11.6357	3.75246	0	13.8296	5.1899	1.11969	8.74566
212_V1	PreSyn	BL1	BL1Syn		1.3968	7.5427	14.4269	1.81583	1211.42	48.2493	6.72457	2.45437	35.0995	564.705	0.359176	13.6686	3.49199	4.33007	3.87112	69.7999	157.459	400.721	26.2398	6.58489	47.3314	19.4354	37.055	24.4838	33.124	15.4845	4.50965	6.60485	11.4936	11.6533	2.55414	6.6248	6.32549	18.8767	11.9127	4.60943	411.676	39.8087	12.8505	31.9268	0	18.5973	1.21721	2.41446	15.265
212_V2	PostSyn			non-probiotic	3.40205	6.55211	13.7846	4.46047	1838.42	51.2828	4.30927	1.96563	28.2497	401.216	0.63001	14.2634	6.80411	4.46047	3.45246	123.658	179.528	94.2243	31.4501	18.4467	67.9907	14.2382	51.056	20.5635	36.6414	41.6059	19.4043	11.7182	9.29895	5.46849	3.78006	11.693	5.46849	30.2657	9.17295	9.82816	662.947	38.3046	11.2142	21.5211	0	15.9771	1.63803	2.41924	12.7262
212_V3	PrePre	BL2	BL2Pre		1.72904	6.54409	31.2541	1.00678	1783.76	35.4344	11.1184	2.69205	15.4738	515.692	0.612825	4.99014	8.71086	2.99846	6.08447	48.9822	150.777	73.2325	18.341	6.34711	82.9064	7.33201	59.6191	12.6942	19.7636	34.2087	21.0549	18.2753	5.01203	5.03392	4.61807	8.99539	2.29809	35.9597	4.83694	10.8776	625.256	30.291	8.09804	11.0746	0	11.2716	0.503392	0	5.90938
212_V4	PostPre			non-probiotic	3.57846	2.26186	21.3357	2.46441	1414.4	33.9616	3.98357	4.35492	11.6806	451.358	0.776458	8.94614	7.76458	4.65875	2.90328	39.6669	127.238	86.7607	19.9178	19.2426	30.4169	9.82388	39.0254	12.6259	44.7982	29.6742	0	13.5036	7.59578	7.05564	5.46896	10.0602	5.604	21.4707	7.29195	5.26641	443.661	66.3703	9.85764	0.776458	0	9.8914	2.6332	1.75547	12.6259
[truncated: 5 more columns]

## Sheet: UrineMetabolites
Sample	Treatment	Baseline	Baseline Treatment	1,6-Anhydro-β-D-glucose	1-Methylnicotinamide	2-Aminobutyrate	2-Furoylglycine	2-Hydroxyisobutyrate	2-Oxoglutarate	2-Oxoisocaproate	3-Aminoisobutyrate	3-Hydroxy-3-methylglutarate	3-Hydroxyisobutyrate	3-Hydroxyisovalerate	3-Hydroxyphenylacetate	3-Indoxylsulfate	4-Hydroxyphenylacetate	4-Hydroxyphenyllactate	Acetate	Alanine	Allantoin	Arabinose	Ascorbate	Asparagine	Betaine	Choline	Citrate	Creatine	Creatinine	Dimethylamine	Formate	Fructose	Fucose	Galactose	Glucose	Glutamine	Glycerol	Glycine	Glycolate	Hippurate	Histidine	Hypoxanthine	Isobutyrate	Isoleucine	Isopropanol	Lactate	Leucine	Mannitol	Methylguanidine
202_v1	PrePre	BL1	BL1Pre	111.889	21.8889	11.6667	23.1111	38.7778	120.667	8	37.3333	28.4444	68.6667	34	11.5556	147.667	83.4444	9	49.7778	198.778	160.556	160.556	338.556	89.5556	71.7778	34.6667	1462.44	832.111	4211.11	239.667	245.111	132.556	55.1111	174.778	272.222	406.111	283.556	507.889	477.111	421	710	25.7778	8.55556	9.11111	1.77778	63.3333	26.8889	0	13.7778
202_v2	PostPre			8.11111	31.7778	6.22222	23.4444	36.7778	154.556	9.66667	48.1111	17.2222	61.1111	22.6667	30.5556	135.333	104.333	9.88889	106.778	255.333	122	149.889	0	94.5556	79.5556	26.8889	1882	2331.78	4486.22	213.333	295.444	390.667	86.5556	195.778	328.333	406.889	308	731.222	417	448	692.111	37.6667	6.11111	8.44444	3	70	24.8889	0	11
202_v3	PreSyn	BL2	BL2Syn	42.5556	25.5556	19.5556	19.4444	78.6667	172.333	8	84.8889	20.1111	117.778	67.1111	45.3333	171	254.333	9.44444	80.3333	351.889	376.111	118.667	131.667	131.667	155.778	41.5556	2756.11	4973.22	6031.78	305.889	415.333	149.889	70.6667	1451.22	456.111	578.444	198.333	938	570.778	662.889	1205.22	24.2222	18	17.5556	2.77778	77	46.7778	0	16.5556
202_v4	PostSyn			4.88889	22.1111	9.22222	4.66667	29	88.3333	3.55556	31.7778	11.6667	49.8889	31.1111	12.8889	106.333	61.7778	3.77778	39.1111	100.889	86	23.5556	0	46.7778	67.8889	27.4444	949.889	1294.11	2349	128	197.444	32.4444	40.1111	288.444	141.444	218.556	162.222	361.556	252	307.444	535.222	19.7778	7.11111	7.22222	1.22222	23.5556	21.5556	0	6.77778
204_v1	PreSyn	BL1	BL1Syn	10.8889	89.7778	12.6667	5.22222	34.8889	120.111	10.8889	98.4444	13.1111	52.7778	96	36.5556	231.667	88.3333	10.2222	28.5556	236.333	68.7778	156.333	4.55556	65.4444	72.5556	15.2222	2243.67	1848.67	5883.44	374.444	202.222	0	120.444	90	306.111	487.444	204.889	843	386.444	1169.56	610.556	26.1111	6.55556	8	5.77778	71.4444	21.6667	0	44.2222
204_v2	PostSyn			28.7778	61.4444	30.2222	22.6667	87	112.556	23.5556	384.222	22.6667	111	129.778	44.8889	348.889	389.889	18.3333	83.5556	604.778	84.7778	171.333	14	224.333	156.556	56.7778	3566.22	11311.6	11085.7	444	538.667	81.2222	127.444	34.3333	649.111	1259.78	277.667	2296.11	1090.78	984.889	1586.11	73.2222	12.7778	17.4444	6.55556	252.556	48.2222	2667.67	230
204_v3	PrePre	BL2	BL2Pre	14.8889	39.1111	19.6667	39.8889	29.1111	50.3333	6.77778	85.7778	16.3333	35.6667	47.7778	44.5556	193.556	67.3333	8.66667	122.111	231.667	69.6667	78.1111	6.55556	66.8889	70.8889	8.33333	2544.89	5133.22	5197.11	169.222	288.889	89.8889	84.5556	5	190.111	306.778	200.778	796	547.778	1698	287.889	25.5556	3.77778	9.77778	5.11111	41.5556	20.2222	515.111	24.8889
204_v4	PostPre			11.3333	39	17	1.66667	26.7778	84.8889	13.1111	134.444	9.66667	73.3333	86.8889	35.8889	212.778	88	7.55556	36.3333	245.556	57.6667	84.6667	2.22222	55.4444	95.7778	13.4444	1662.11	3538.56	5676.67	210.667	372.333	43.2222	75.4444	8.11111	274.778	408.889	190.333	877	578.333	863.667	879.889	48.1111	14.3333	10.7778	1.33333	59.1111	21.5556	793.222	31.2222
205_v1	PrePre	BL1	BL1Pre	968.667	87	15.3333	47.1111	84.3333	227.111	12.4444	162.778	53	65	32.6667	16.3333	419	249.889	24	43.3333	456.556	199	421.667	9.88889	94.7778	159.444	102.444	3611.56	3133.67	7854.78	582.222	184.667	541.333	258.667	22.3333	469.111	765.333	261.222	1527.67	324.556	998.667	656.333	55.8889	3.88889	12.5556	4	91.3333	20.8889	0	19.8889
205_v2	PostPre			46.7778	60.6667	14.2222	18.5556	110	101	26.8889	133.889	39.5556	96.3333	79.2222	29.4444	414.667	148.222	11.5556	99.7778	441.333	240.667	271.111	97.5556	113.778	288.778	40.3333	3393.44	2310.33	6411.33	426.667	443.556	0	212.333	15.1111	466.556	795.444	253.778	1064.33	363.111	446.556	844.556	70.2222	4.77778	8.88889	6.77778	82.2222	21.8889	0	86.6667
205_v3	PreSyn	BL2	BL2Syn	22	43.4444	9.22222	15.5556	48.5556	85.8889	10.2222	88.2222	15.5556	32	17.7778	9.66667	129	57.1111	7.44444	36	178	54.8889	109.444	11.6667	55.2222	112.667	26.8889	1393.89	2111.56	3348.56	198.778	205.889	0	82.1111	0	161.667	257.444	151.556	693.111	202.556	548.556	359	55.7778	1.66667	4.66667	1.33333	36.5556	11.6667	0	8.11111
205_v4	PostSyn			18.5556	29	27.1111	6.55556	55.3333	210.444	5.88889	878.222	32.2222	57.5556	26.2222	12.2222	592.556	112.889	15.3333	21.2222	145.222	36.1111	91	77.7778	58.5556	124.222	24.7778	1154	3346.33	3860.78	323.222	163.778	53.7778	154.556	4.55556	201.667	383.111	151.556	419	88.2222	964.111	291.333	73.2222	4.11111	5.88889	1.44444	58	15	0	15
207_v1	PreSyn	BL1	BL1Syn	1897.33	20.7778	26.8889	31.3333	35	211.556	6.88889	108.556	13.6667	48	53.7778	52.1111	323.778	129.778	21.1111	59.3333	291.111	237.333	121.333	54.4444	111.778	54.3333	103.111	3202.22	2748	4598.33	336.778	363.667	29.5556	109.556	71.1111	347.556	651.889	980.444	1116.67	450.222	2548.67	1032.78	24.5556	7.66667	15.6667	9.22222	165.889	33.6667	0	18.2222
207_v2	PostSyn			1239.44	97.4444	122.111	9.66667	86.3333	514.222	9.88889	591.222	33.6667	113	114.111	57.5556	511.222	191.111	28.4444	67.2222	295	83.3333	308.111	0	139.778	72.8889	134.667	4988.22	7162.89	8197.22	546.778	301.667	162.556	219.333	19.7778	471.778	652.556	694.667	1338.67	824.778	3741.56	1677.11	147	15.5556	29.2222	15.4444	169.111	60.4444	0	35.5556
207_v3	PrePre	BL2	BL2Pre	2155	44.7778	25.5556	131.667	48.5556	328.778	11.2222	101.444	54.3333	89.3333	73.3333	54.6667	273.556	155.667	13.1111	135.111	926.556	169	573.778	2913.67	308.667	135.444	69.5556	6565.22	3839.78	6586.44	436.667	936.889	545.444	121.556	9.66667	575.778	927.778	2282.78	2758	1023.33	1363.33	2023.78	29.4444	9.33333	23.4444	15.8889	925.444	40.1111	0	36.2222
207_v4	PostPre			669.222	22.3333	37.6667	92.5556	58.1111	316.111	17.8889	144.778	49.3333	114.444	89.2222	52.5556	350.556	273.778	26.8889	94.2222	1042.56	230.444	566.778	1079.11	340.222	125.111	112.667	6744.11	5046.22	7150.11	522.556	775.778	277.111	183.222	173.333	652.111	1489.11	1203.78	3340.33	1267.56	1506.22	2498.11	32.6667	8.88889	29.7778	14.5556	300.444	67.7778	0	39.7778
208_v1	PrePre	BL1	BL1Pre	784.333	81.4444	8.44444	43.7778	102.111	145.556	21.6667	158.778	58.7778	160.222	92.8889	256.111	172.444	91.4444	27.2222	209	987.333	309.333	433.667	14.8889	201.222	165.111	31.3333	7131.78	1010.78	10670.9	654.556	631.333	212.222	252.111	54.2222	719.111	1492.11	308.556	4255	754.444	3074	1492.67	48	7.44444	16.3333	18.1111	225.222	39.2222	0	29.1111
208_v2	PostPre			110.222	54.7778	52.6667	26.4444	68.3333	128.111	15.8889	158.333	44.7778	114.222	110	138.778	218	105.556	40.8889	109.667	655.333	167.889	296.333	4101.67	179	171.667	31.6667	4782	3289.67	6376	419.111	306.333	115.778	147.111	148.778	427.222	878	197.222	2286	368.444	2607.44	1384.22	57	14.5556	10.1111	10.6667	113.222	31.7778	1170	23
208_v3	PreSyn	BL2	BL2Syn	50.6667	138.333	113.111	22	85.8889	275.667	5.44444	174.333	47.3333	110.556	71.8889	33	351.222	106.667	31.7778	65.8889	577.111	62.6667	248.778	678.444	151	159.333	26	4994.33	1909.56	9932.11	635.222	234.778	210.667	140.556	12.1111	576.889	1010.44	231	2428.44	425.222	2525.56	1417.11	191	9.33333	10.8889	23.4444	159	26.2222	0	33.7778
208_v4	PostSyn			4.88889	5.88889	17	3.55556	14.3333	25.5556	3.22222	56.2222	18.7778	39.1111	38	28	87.7778	44.4444	9.88889	29.2222	213	30.2222	54.2222	818.333	78.1111	47.6667	11.2222	1347	1345.89	2046.44	118.111	141	53.5556	28.6667	147.444	153.444	306.889	168.556	975.556	117.444	637.444	400.333	18.3333	3.66667	10.6667	2.44444	48	14.3333	0	7
210_v1	PrePre	BL1	BL1Pre	33.3333	28.8889	21.4444	22.3333	59.1111	286.667	7.77778	223.333	35.1111	66.6667	43.3333	10.4444	114.667	83.7778	13.3333	46.3333	380.111	32.5556	187.667	81.8889	96.6667	70.5556	29	2710	1876.56	6027.22	361.333	264.889	340.111	145.444	16.4444	329.111	638.444	226.333	1120.78	336.444	531.889	897.111	86.3333	4.66667	9.11111	3.88889	95.3333	30.1111	0	25.5556
210_v2	PostPre			3.33333	37.2222	17.8889	18.1111	19.7778	12.2222	4.33333	89	23.3333	31.8889	21.2222	7.66667	39.8889	39	4.44444	28.4444	151.667	54.8889	37.4444	330.778	55	25.1111	11.1111	1118.22	915.222	1560.44	101.889	113.556	42.6667	19.1111	234.222	112.556	248.667	167.889	617.111	114.222	193.111	358.778	21.3333	5.44444	6.22222	2.22222	35.8889	12.4444	0	4.22222
210_v3	PreSyn	BL2	BL2Syn	713.444	46.2222	31.5556	53.4444	59	341.556	32.1111	251.444	36	91	44.1111	11.6667	124.333	173.333	20.8889	68.7778	572.333	238.222	265.889	757.333	252.333	101.111	27.8889	4077.33	1382.78	7109.89	490.889	446.889	114.778	169	65	409.111	863.889	320.889	2097.44	446.111	2215.33	1449.11	43.3333	7.22222	11.1111	12.1111	87.1111	40.3333	0	24.7778
210_v4	PostSyn			38.3333	33.6667	18.5556	22.8889	50.8889	126.444	9.22222	186.333	45.1111	61.3333	33.3333	15.1111	132.889	120.333	14.2222	51.4444	385	114.889	180	1272.78	91.5556	65.3333	21.6667	2501.11	1544.56	5966.89	402.778	205.778	396	151.667	34.5556	353.222	575.444	258.778	1126.56	353	836.444	770.444	38.5556	5.11111	9.22222	9.44444	83.2222	24.8889	0	16.2222
211_v1	PreSyn	BL1	BL1Syn	21.8889	6	2.55556	1.33333	15.1111	4.88889	2.11111	282	6.66667	11	18	0	28.1111	18.6667	2.33333	22.3333	83.2222	47.3333	33.8889	5.22222	45.7778	17.4444	7.88889	528.444	7.66667	1540	71.1111	79.1111	115.667	32.7778	74.1111	70.1111	145.889	141.333	492.889	39.1111	276.889	85.2222	2.88889	1.77778	1.44444	0.777778	23.2222	5.33333	0	40.6667
211_v2	PostSyn			93	1	1.55556	7.88889	6.55556	2.11111	0.777778	105.333	1	4.22222	14.1111	0	12	7.77778	1.22222	12.4444	52.1111	23.4444	5.11111	67.5556	29.5556	7.55556	4.33333	221	2.22222	630.889	31.2222	37.5556	123.111	16.2222	7.44444	22.3333	73.5556	146.333	229	31.5556	312	162.444	1.44444	0.333333	0.444444	0.333333	17.4444	3.55556	0	21.4444
211_v3	PrePre	BL2	BL2Pre	128	1.44444	0.666667	29.6667	8.11111	3.55556	0.444444	146.333	6.44444	3.11111	8.33333	4.55556	8.55556	10.1111	3.77778	21.5556	41.2222	22.8889	23.7778	18.3333	22.3333	7.22222	3.44444	389.111	3.66667	1059.78	42.1111	69.6667	247.111	16.8889	30	37.6667	85.2222	147.778	206.556	29.6667	237.222	106.667	2.88889	0.333333	0.111111	0.888889	17.4444	1.33333	99.8889	26.6667
211_v4	PostPre			424.889	33.6667	3.33333	20.1111	20.6667	47.8889	1.44444	382.667	10	12.7778	16.8889	6.77778	28	35.4444	10.8889	28.7778	106.889	60.6667	61.5556	30.3333	55.3333	24.6667	10.8889	618.556	14.7778	2891	127.556	62.8889	275.667	56.7778	14.5556	118.778	182.889	219.111	452.444	67.1111	984.222	341.778	16.8889	1.22222	3.22222	0.888889	42.7778	9.11111	146.111	36.6667
212_v1	PreSyn	BL1	BL1Syn	12.7778	68.8889	13.7778	36.7778	60.6667	99.1111	12	351	17.4444	88	44.5556	28	82	79.6667	8.88889	76.5556	160.667	82	136.889	13.8889	75.6667	26	15.5556	2010.22	4939.56	5453.44	282.222	140	129.222	134.889	117.111	207.333	303.444	282.556	624.444	467.778	2110.56	447.111	81.8889	9.77778	13.6667	2.11111	32.3333	23.1111	0	6.33333
212_v2	PostSyn			8.66667	60.1111	7	9	26.7778	69.4444	4.88889	97.5556	12.8889	50.5556	23.7778	38.6667	175.444	57.7778	7.22222	49.2222	105.667	72	78.4444	55.3333	60.1111	13.6667	6.33333	1474.11	86.2222	3519.67	188.778	99.4444	0	95.1111	22.4444	132.778	179.222	391.778	344.778	238	1659.89	195.556	45.4444	2.88889	6.66667	1.33333	38.6667	10.7778	0	5.88889
212_v3	PrePre	BL2	BL2Pre	404	196.333	14.7778	61.2222	96.6667	216.444	12.2222	354	34.5556	178.889	52.6667	80.3333	369.333	118.222	19.4444	119.889	360.222	148.667	365.222	526.889	131.667	58.2222	29	4189.44	479.889	12783.9	694.444	192.444	411.444	351.667	47.4444	467.778	753.667	512	1076	769.889	1258.33	685.111	126.111	11.1111	13.7778	5.11111	119.444	26.5556	0	18.4444
212_v4	PostPre			88.1111	50.1111	8.66667	46.6667	32.6667	33.6667	2.88889	237.222	14.3333	39.5556	22	40.1111	100.556	41.5556	8.66667	65.4444	143.667	36.1111	119.444	331.556	49.2222	44.6667	13	1189.33	3885.67	3943.89	191	109	63	108.333	7.11111	121.333	209.111	318	571	434.889	2015.22	399.333	42.6667	3.11111	7.22222	1.11111	42.6667	14.7778	0	8
[truncated: 21 more columns]

## Sheet: SerumMetabolites
Sample	Treatment	Baseline	Baseline Treatment	Initial GI	Initial IBS	Overall Pre Improvement Q	Overall Syn Improvement Q	Overall Improvement Q	Overall Pre Improvement C	Overall Syn Improvement C	Overall Improvement C	Diarrhea Only V1	Improved DO PostPre	Improved DO PostSyn	Improved DO Overall	Initial Pain	Improved Pain PostPre	Improved Pain PostSyn	Improved Pain Overall	Novel Foods Overall	Probiotic Mixer	2-Hydroxybutyrate	2-Hydroxyisovalerate	2-Oxoglutarate	3-Hydroxybutyrate	3-Hydroxyisobutyrate	Acetate	Acetoacetate	Acetone	Alanine	Ascorbate	Asparagine	Betaine	Carnitine	Choline	Creatine	Creatinine	Ethanol	Formate	Glucose	Glutamate	Glutamine	Glycine	Isoleucine	Lactate	Leucine	Lysine	Mannose	Methionine
202_v1	PrePre	BL1	BL1Pre	FC	yes							no				yes						26.648	4.33194	9.18896	18.6405	22.9724	70.0987	23.3662	8.40134	453.541	52.2458	62.0911	75.087	44.5008	12.4707	86.1137	32.949	13.7834	20.2157	5410.2	35.4431	632.463	178.003	68.786	1729.23	101.21	135.734	24.2851	30.1923
202_v2	PostPre					yes			yes								yes			yes	no	20.6095	4.46321	9.45151	17.1965	14.9649	63.5351	21.1346	6.56355	459.579	51.7207	75.2182	56.1839	43.0569	12.602	112.105	35.7057	13.9147	16.1463	5611.17	37.9373	658.586	221.848	81.7818	3692.13	122.082	187.061	26.648	35.5744
202_v3	PreSyn	BL2	BL2Syn																			23.1037	5.25084	6.43227	29.9298	34.1304	47.6513	33.7366	9.58278	425.055	36.4933	64.8478	56.9716	39.25	10.2391	108.824	39.9064	12.3395	18.1154	5111.3	25.3353	669.35	169.208	126.414	1403.29	189.949	198.744	25.4666	50.6706
202_v4	PostSyn						yes			yes								yes		no	no	53.296	3.28177	8.66388	53.6898	49.0953	49.0953	40.694	10.7642	357.976	44.5008	67.7358	62.8788	39.1187	11.8144	78.7625	33.8679	2.10033	19.9532	5165.38	29.6672	688.253	154.768	129.433	1098.47	195.725	220.798	37.5435	57.7592
204_v1	PreSyn	BL1	BL1Syn	FCFD	yes							no				yes						29.7985	4.72575	9.32023	9.58278	12.8645	64.3227	21.2659	6.95736	300.348	51.3269	63.2726	59.597	41.7441	8.00753	119.325	36.0995	5.64465	17.0652	5924.26	45.4197	545.562	222.635	35.7057	2255.37	71.9365	129.039	31.7676	19.6906
204_v2	PostSyn						yes			yes								yes		no	no	46.9234	4.73177	6.17759	46.2662	19.0585	41.5344	25.3676	10.1207	359.089	4.20602	82.6746	49.8151	32.5967	6.17759	119.609	46.6605	4.33746	73.9997	5488.99	26.6819	726.721	320.315	104.888	1411.51	150.891	210.17	39.8258	39.8258
204_v3	PrePre	BL2	BL2Pre																			21.1795	4.34114	8.55072	20.1271	10.1293	80.903	30.388	9.99777	357.815	33.2821	67.8796	65.3802	49.7258	7.23523	141.81	52.8829	3.55184	15.9175	5118.33	43.6745	688.399	299.538	85.9019	1178.16	126.551	196.272	37.097	28.2832
204_v4	PostPre					yes			yes								yes			no	no	32.6243	3.68339	3.81494	36.0446	16.0491	61.8283	28.0201	7.76143	250.076	14.4705	73.4047	54.7246	40.1226	7.23523	99.4515	44.99	4.34114	20.6533	5517.59	31.835	696.687	257.969	104.713	551.982	144.705	211.795	40.6488	42.6221
205_v1	PrePre	BL1	BL1Pre	FD	yes							no				yes						17.3278	4.0694	7.61371	39.7751	9.32023	35.1806	21.3972	5.51338	380.292	13.2584	64.7166	50.5393	39.1187	12.602	61.6973	31.2425	3.41304	14.046	4655.52	39.6438	587.831	351.543	39.1187	1275.17	63.2726	81.7818	24.9415	14.9649
205_v2	PostPre					yes			yes								yes			no	yes	33.4741	5.51338	9.18896	38.1998	18.7717	58.0217	29.0109	31.2425	422.692	41.0878	63.01	48.5702	43.5819	10.6329	74.1681	30.5861	3.54431	19.0343	5931.61	23.3662	527.709	209.508	51.0644	2226.88	79.944	79.0251	16.5401	19.4281
205_v3	PreSyn	BL2	BL2Syn																			17.9841	4.98829	6.69482	47.2575	18.1154	72.8554	30.5861	8.92642	430.043	39.7751	80.4691	57.4967	47.5201	11.8144	147.548	39.7751	3.93813	22.9724	4440.63	49.4891	639.814	376.747	84.2759	1408.27	119.982	177.084	24.1538	36.2308
205_v4	PostSyn						yes			yes								yes		no	yes	42.5318	7.48244	8.79515	64.3227	21.0033	52.6396	24.8102	17.9841	284.333	43.1881	57.1028	60.1221	37.6747	13.3896	90.4457	30.4548	5.90719	17.7216	4642.26	25.8604	470.606	202.157	44.5008	1446.61	72.7241	112.499	33.3428	15.0962
207_v1	PreSyn	BL1	BL1Syn	FD	no							yes				yes						39.3813	3.93813	8.27007	27.1731	21.3972	69.311	22.1848	8.1388	366.64	40.8253	66.9482	95.959	34.5242	16.6714	77.056	25.204	4.59448	19.2968	4963.48	37.9373	681.69	212.79	88.0828	1717.29	127.333	144.398	29.2734	39.9064
207_v2	PostSyn						no			yes				no				yes		yes	yes	129.039	5.51338	8.40134	659.505	29.536	76.0059	218.697	32.4239	202.682	49.7517	41.2191	69.5736	35.7057	11.9457	82.3069	26.7793	4.33194	15.49	4611.68	31.8988	528.234	132.059	85.5886	939.506	119.325	82.1756	44.2383	21.9222
207_v3	PrePre	BL2	BL2Pre																			16.2355	3.82787	9.23969	14.3875	12.8036	86.7211	28.511	6.07179	569.957	58.078	100.581	100.845	44.0865	12.0116	80.5173	24.9472	5.9398	27.4551	6538.27	36.0348	682.285	285.242	84.7411	1199.97	127.244	122.888	30.623	34.5828
207_v4	PostPre					no			no				no				yes			yes	yes	21.8187	3.41739	9.20067	24.7104	20.11	65.8505	39.0371	11.5666	584.374	44.2946	99.4987	87.5378	48.895	11.0408	82.4117	29.0478	3.94314	35.094	5997.92	42.3231	666.523	275.889	104.888	1384.7	172.578	176.916	29.4421	40.0886
210_v1	PrePre	BL1	BL1Pre	FD	yes							yes				yes						14.43	2.51533	9.267	25.5504	13.9005	41.172	17.4749	33.8907	382.595	66.9872	45.0111	36.5385	35.2146	10.8556	59.706	24.7561	9.00223	246.767	25035.1	46.8645	500.286	190.371	61.5594	1512.9	114.249	110.41	24.2266	29.3896
210_v2	PostPre					yes			yes				yes				yes			no	yes	13.04	6.32241	8.56159	21.9967	28.1874	56.9017	27.3971	15.1474	430.451	43.73	73.2346	45.574	34.3781	10.1422	68.361	31.2169	5.40039	14.6206	4360.49	26.2116	576.393	234.851	60.458	1773.44	99.1828	158.982	27.002	33.0609
210_v3	PreSyn	BL2	BL2Syn																			21.6597	5.11957	9.18896	27.4356	14.8336	74.0368	21.5284	6.43227	449.209	52.2458	93.3336	42.2692	33.3428	8.92642	70.2299	30.3236	7.48244	24.0226	4996.56	25.5978	652.285	245.345	78.7625	3818.28	113.418	146.367	19.9532	29.2734
210_v4	PostSyn						yes			no				yes				no		no	yes	28.092	5.77592	7.87625	45.0259	14.3085	61.3035	32.1614	6.95736	330.015	53.9523	49.2266	43.1881	32.1614	7.87625	62.0911	27.9607	7.2199	16.9339	4509.42	47.3888	503.161	231.562	44.5008	1642.07	74.5619	93.99	31.3737	19.2968
211_v1	PreSyn	BL1	BL1Syn	FD	yes							yes				yes						13.5209	4.85702	7.08863	10.7642	13.7834	83.4883	13.7834	5.64465	400.639	47.6513	77.8436	46.2074	36.362	9.84532	23.2349	43.1881	6.69482	20.347	4389.7	20.347	566.959	263.986	81.7818	1174.87	130.089	153.981	16.2776	37.1497
211_v2	PostSyn						yes			yes				yes				yes		no	yes	13.8127	4.99889	9.20847	9.86622	9.34002	63.8016	8.94537	5.26198	458.977	56.0401	63.67	53.2776	39.728	11.8395	24.8629	44.2007	6.31438	22.1003	4545.57	21.7057	570.004	284.936	89.5853	1145.14	147.862	154.439	26.8361	30.388
211_v3	PrePre	BL2	BL2Pre																			14.5711	5.25084	7.35117	8.92642	8.27007	140.329	17.8528	6.56355	345.242	83.8821	73.643	46.8637	37.9373	9.71405	23.8913	40.694	5.90719	21.2659	5341.94	61.041	442.777	229.462	34.393	2148.64	59.0719	83.0945	29.9298	16.4089
211_v4	PostPre					no			yes				no				no			no	yes	9.71405	5.90719	8.92642	10.3704	8.79515	88.0828	9.05769	4.72575	359.42	69.4423	73.2492	47.2575	38.3311	9.32023	22.0535	49.8829	6.43227	18.7717	5012.19	20.4783	549.894	271.993	47.9139	955.783	83.357	110.661	30.7174	23.8913
212_v1	PreSyn	BL1	BL1Syn	FD	no							yes				no						38.8562	4.20067	9.18896	17.7216	20.8721	52.7709	17.1965	7.08863	463.78	46.2074	71.1488	33.4741	55.2651	10.7642	118.144	46.8637	5.90719	12.4707	5353.62	31.6363	452.491	246.264	75.8746	1480.47	120.901	181.023	46.7324	37.9373
212_v2	PostSyn						yes			yes				yes						no	no	26.7046	5.39353	9.20847	14.3389	12.3657	52.0936	9.99777	3.55184	514.754	51.8305	67.4849	27.6254	49.9889	8.15608	85.2441	43.6745	5.52508	14.602	4342.85	31.7035	524.488	293.882	53.2776	1806.57	87.2174	139.969	24.9944	25.2575
212_v3	PrePre	BL2	BL2Pre																			16.9339	3.67559	9.18896	11.4206	8.27007	58.2843	9.58278	3.41304	387.249	53.5585	63.6664	25.7291	53.8211	8.00753	66.5543	44.3696	4.59448	14.046	4786.27	20.347	446.452	239.832	38.9875	1081.28	69.7048	111.974	23.2349	17.1965
212_v4	PostPre					yes			yes				no							no	no	29.4047	3.1505	9.18896	13.7834	23.3662	64.454	12.7333	5.11957	734.329	49.8829	122.344	47.7826	66.0293	9.84532	211.215	46.7324	4.46321	13.7834	4446.8	27.3043	610.41	382.392	98.5844	1773.08	139.541	252.565	28.2232	48.0452
[truncated: 10 more columns]

## Sheet: MicrobiotaRAs
#SampleID	BarcodeSequence	LinkerPrimerSequence	Subject	Visit	Sub_vis	Treatment	Baseline	BaseTreat	ProMix	Run	Description	Unassigned;Other	k__Archaea;p__Euryarchaeota	k__Bacteria;p__Acidobacteria	k__Bacteria;p__Actinobacteria	k__Bacteria;p__Aquificae	k__Bacteria;p__Bacteroidetes	k__Bacteria;p__Chloroflexi	k__Bacteria;p__Cyanobacteria	k__Bacteria;p__Elusimicrobia	k__Bacteria;p__Firmicutes	k__Bacteria;p__Fusobacteria	k__Bacteria;p__Lentisphaerae	k__Bacteria;p__Proteobacteria	k__Bacteria;p__Spirochaetes	k__Bacteria;p__Synergistetes	k__Bacteria;p__TM7	k__Bacteria;p__Tenericutes	k__Bacteria;p__Verrucomicrobia	k__Bacteria;p__[Thermi]	Unassigned;Other;Other	k__Archaea;p__Euryarchaeota;c__Methanobacteria	k__Archaea;p__Euryarchaeota;c__Thermoplasmata	k__Bacteria;p__Acidobacteria;c__[Chloracidobacteria]	k__Bacteria;p__Actinobacteria;c__Actinobacteria	k__Bacteria;p__Actinobacteria;c__Coriobacteriia	k__Bacteria;p__Actinobacteria;c__Thermoleophilia	k__Bacteria;p__Aquificae;c__Aquificae	k__Bacteria;p__Bacteroidetes;c__	k__Bacteria;p__Bacteroidetes;c__Bacteroidia	k__Bacteria;p__Bacteroidetes;c__Flavobacteriia	k__Bacteria;p__Bacteroidetes;c__Sphingobacteriia	k__Bacteria;p__Chloroflexi;c__Thermomicrobia	k__Bacteria;p__Cyanobacteria;c__4C0d-2	k__Bacteria;p__Cyanobacteria;c__Chloroplast	k__Bacteria;p__Elusimicrobia;c__Elusimicrobia	k__Bacteria;p__Firmicutes;Other	k__Bacteria;p__Firmicutes;c__Bacilli	k__Bacteria;p__Firmicutes;c__Clostridia
Aut16		GTGTGCCAGCMGCCGCGGTAA	202	1	202_v1	PrePre	BL1	BL1Pre	NA	1	Aut16	0.0212381	0.000225938	0	0.124944	0	0.139855	0	0	0	0.709218	0	0	0.00316313	0	0	0	0	0.00135563	0	0.0212381	0.000225938	0	0	0.0684591	0.0564844	0	0	0	0.139855	0	0	0	0	0	0	0	0.0275644	0.675328
Aut9		GTGTGCCAGCMGCCGCGGTAA	205	1	205_v1	PrePre	BL1	BL1Pre	NA	1	Aut9	0.0161731	0	0	0.0394077	0	0.151936	0	0.00022779	0	0.7918	0	0	0.000455581	0	0	0	0	0	0	0.0161731	0	0	0	0.0318907	0.00751708	0	0	0	0.151936	0	0	0	0.00022779	0	0	0	0.0765376	0.710023
Aut8		GTGTGCCAGCMGCCGCGGTAA	205	4	205_v4	PostSyn	NA	NA	NA	1	Aut8	0.0185215	0	0	0.0360682	0	0.428757	0	0	0	0.457514	0	0	0.00471162	0	0	0	0	0.0544273	0	0.0185215	0	0	0	0.0261576	0.00991064	0	0	0	0.428757	0	0	0	0	0	0	0	0.00893582	0.441105
Aut7		GTGTGCCAGCMGCCGCGGTAA	205	2	205_v2	PostPre	NA	NA	probiotic	1	Aut7	0.0136255	0.000184128	0	0.0331431	0	0.28098	0	0.000368256	0	0.669674	0	0	0.0012889	0	0	0	0.000552384	0.000184128	0	0.0136255	0.000184128	0	0	0.0123366	0.0208065	0	0	0	0.28098	0	0	0	0.000368256	0	0	0	0.0342478	0.629534
Aut6		GTGTGCCAGCMGCCGCGGTAA	204	1	204_v1	PreSyn	BL1	BL1Syn	NA	1	Aut6	0.0157176	0.0239629	0	0.0066993	0	0.172378	0.000257666	0.000257666	0	0.757794	0	0.000515331	0.0123679	0	0	0	0.00798763	0.00206132	0	0.0157176	0.0239629	0	0	0.000515331	0.00618397	0	0	0	0.172378	0	0	0.000257666	0.000257666	0	0	0	0.0146869	0.723783
Aut5		GTGTGCCAGCMGCCGCGGTAA	204	3	204_v3	PrePre	BL2	BL2Pre	NA	1	Aut5	0.017654	0.034131	0	0.00431542	0	0.175167	0	0.000392311	0	0.729306	0	0.00235386	0.0107885	0	0	0	0.0186348	0.00725775	0	0.017654	0.034131	0	0	0.000392311	0.00392311	0	0	0	0.175167	0	0	0	0.000392311	0	0	0	0.0311887	0.669674
Aut29		GTGTGCCAGCMGCCGCGGTAA	204	2	204_v2	PostSyn	NA	NA	non-probiotic	1	Aut29	0.019043	0.0556889	0	0.0150424	0	0.0931349	0	0.000320051	0	0.796447	0	0.000480077	0.00704113	0	0	0	0.0115218	0.0012802	0	0.019043	0.0556889	0	0	0.00192031	0.0131221	0	0	0	0.0931349	0	0	0	0.000320051	0	0	0	0.0286446	0.742999
Aut28		GTGTGCCAGCMGCCGCGGTAA	205	3	205_v3	PreSyn	BL2	BL2Syn	NA	1	Aut28	0.0199884	0.000194062	0	0.0523967	0	0.294198	0	0.00174655	0	0.617504	0	0	0.000776247	0	0	0	0	0.0131962	0	0.0199884	0.000194062	0	0	0.0366777	0.015719	0	0	0	0.294198	0	0	0	0	0.00174655	0	0	0.0108675	0.600621
Aut25		GTGTGCCAGCMGCCGCGGTAA	204	4	204_v4	PostPre	NA	NA	non-probiotic	1	Aut25	0.0216303	0.0280658	0	0.0062567	0	0.188774	0	0.000178763	0	0.61566	0	0.00125134	0.0382553	0	0	0	0.0109045	0.089024	0	0.0216303	0.0280658	0	0	0.00160887	0.00464784	0	0	0	0.188774	0	0	0	0.000178763	0	0	0	0.0277083	0.586879
Aut18		GTGTGCCAGCMGCCGCGGTAA	202	3	202_v3	PreSyn	BL2	BL2Syn	NA	1	Aut18	0.0135728	0.000417624	0.000208812	0.0578409	0	0.187931	0	0.00187931	0	0.729171	0	0	0.0035498	0.000417624	0	0.000417624	0.00187931	0.00271455	0	0.0135728	0.000417624	0	0.000208812	0.0329923	0.0248486	0	0	0.000208812	0.187722	0	0	0	0.00187931	0	0	0	0.0492796	0.667989
Aut17		GTGTGCCAGCMGCCGCGGTAA	202	4	202_v4	PostSyn	NA	NA	non-probiotic	1	Aut17	0.0217875	0.000444642	0	0.0871498	0	0.157181	0	0.000444642	0	0.730547	0	0	0.00200089	0	0	0	0	0.000444642	0	0.0217875	0.000444642	0	0	0.067141	0.0197866	0.000222321	0	0	0.157181	0	0	0	0	0.000444642	0	0	0.0409071	0.686083
Aut15		GTGTGCCAGCMGCCGCGGTAA	202	2	202_v2	PostPre	NA	NA	non-probiotic	1	Aut15	0.0199246	0	0	0.0346437	0	0.154371	0	0	0	0.784778	0	0	0.00287202	0	0	0	0	0.00341052	0	0.0199246	0	0	0	0.0236941	0.0109496	0	0	0	0.154371	0	0	0	0	0	0	0	0.0782624	0.702746
Aut30		GTGTGCCAGCMGCCGCGGTAA	207	1	207_v1	PreSyn	BL1	BL1Syn	NA	2	Aut30	0.021519	0.014557	0	0.166139	0.000316456	0.193671	0	0	0	0.571203	0	0.000632911	0.0164557	0	0	0	0.0107595	0.00443038	0.000316456	0.021519	0.014557	0	0	0.152215	0.0139241	0	0.000316456	0.000632911	0.193038	0	0	0	0	0	0	0	0.035443	0.48481
Aut31		GTGTGCCAGCMGCCGCGGTAA	207	2	207_v2	PostSyn	NA	NA	probiotic	2	Aut31	0.0125152	0.0186859	0	0.181731	0	0.204067	0	0	0	0.561185	0	0.000782201	0.0134712	0	0	0	0.003911	0.00365027	0	0.0125152	0.0181644	0.000521467	0	0.163567	0.0181644	0	0	0	0.204067	0	0	0	0	0	0	0	0.049887	0.372154
Aut32		GTGTGCCAGCMGCCGCGGTAA	207	3	207_v3	PrePre	BL2	BL2Pre	NA	2	Aut32	0.0203202	0.00862069	0	0.244253	0	0.092775	0	0	0	0.623358	0	0.000205255	0.00492611	0	0	0	0.00205254	0.00348933	0	0.0203202	0.00862069	0	0	0.208333	0.0359195	0	0	0.000205255	0.0925698	0	0	0	0	0	0	0.000205255	0.0190887	0.533867
Aut33		GTGTGCCAGCMGCCGCGGTAA	207	4	207_v4	PostPre	NA	NA	probiotic	2	Aut33	0.0190168	0.0184099	0	0.145661	0	0.135141	0	0	0	0.643132	0	0.000809225	0.0103176	0	0	0	0.0228606	0.00465304	0	0.0190168	0.0182076	0.000202306	0	0.13858	0.00708072	0	0	0	0.135141	0	0	0	0	0	0	0	0.191989	0.353631
Aut34		GTGTGCCAGCMGCCGCGGTAA	208	1	208_v1	PrePre	BL1	BL1Pre	NA	2	Aut34	0.0146224	0	0	0.107609	0	0.14452	0	0	0	0.728989	0	0	0.00425894	0	0	0	0	0	0	0.0146224	0	0	0	0.103634	0.00397501	0	0	0	0.14452	0	0	0	0	0	0	0	0.0218626	0.694492
Aut35		GTGTGCCAGCMGCCGCGGTAA	208	2	208_v2	PostPre	NA	NA	non-probiotic	2	Aut35	0.0159801	0	0	0.0213068	0	0.176314	0	0	0	0.781605	0	0	0.00390625	0	0	0	0	0.000887784	0	0.0159801	0	0	0	0.0195312	0.00177557	0	0	0	0.176314	0	0	0	0	0	0	0	0.0259233	0.753906
Aut36		GTGTGCCAGCMGCCGCGGTAA	208	4	208_v4	PostSyn	NA	NA	non-probiotic	2	Aut36	0.0136246	0.000108131	0	0.13776	0	0.305688	0	0	0	0.525627	0	0	0.0170848	0	0	0	0	0.000108131	0	0.0136246	0.000108131	0	0	0.135921	0.00183823	0	0	0	0.305688	0	0	0	0	0	0	0	0.0259516	0.498378
Aut38		GTGTGCCAGCMGCCGCGGTAA	210	1	210_v1	PrePre	BL1	BL1Pre	NA	2	Aut38	0.0132228	0	0	0.0817504	0	0.129499	0	0	0	0.773428	0	0	0.000839542	0	0	0	0	0.00125931	0	0.0132228	0	0	0	0.0683178	0.0134327	0	0	0	0.129499	0	0	0	0	0	0	0	0.00776577	0.7622
Aut39		GTGTGCCAGCMGCCGCGGTAA	210	2	210_v2	PostPre	NA	NA	probiotic	2	Aut39	0.0118721	0	0	0.0699282	0	0.0547945	0	0	0	0.863405	0	0	0	0	0	0	0	0	0	0.0118721	0	0	0	0.065362	0.00456621	0	0	0	0.0547945	0	0	0	0	0	0	0.000130463	0.0243966	0.835616
Aut40		GTGTGCCAGCMGCCGCGGTAA	210	3	210_v3	PreSyn	BL2	BL2Syn	NA	2	Aut40	0.0132458	0	0	0.0413223	0	0.334088	0	0	0	0.593909	0	0	0.0166421	0	0	0	0.000113212	0.000679271	0	0.0132458	0	0	0	0.0398506	0.00147175	0	0	0	0.334088	0	0	0	0	0	0	0	0.0165289	0.573871
Aut41		GTGTGCCAGCMGCCGCGGTAA	210	4	210_v4	PostSyn	NA	NA	probiotic	2	Aut41	0.0161884	0.000147167	0	0.0238411	0	0.297572	0	0	0	0.647976	0	0	0.0142752	0	0	0	0	0	0	0.0161884	0.000147167	0	0	0.0211921	0.00264901	0	0	0	0.297572	0	0	0	0	0	0	0	0.0164827	0.629286
Aut42		GTGTGCCAGCMGCCGCGGTAA	211	1	211_v1	PreSyn	BL1	BL1Syn	NA	2	Aut42	0.0126518	0.000126518	0	0.0880567	0	0.430415	0	0.000253036	0	0.455466	0	0	0.00797065	0	0	0	0.00506073	0	0	0.0126518	0.000126518	0	0	0.0810982	0.0069585	0	0	0	0.430415	0	0	0	0	0.000253036	0	0	0.00657895	0.442308
Aut43		GTGTGCCAGCMGCCGCGGTAA	211	2	211_v2	PostSyn	NA	NA	probiotic	2	Aut43	0.0128423	0	0	0.173492	0	0.21747	0	0	0	0.583232	0	0	0.00860189	0	0	0	0.00436152	0	0	0.0128423	0	0	0	0.160286	0.0132057	0	0	0	0.21747	0	0	0	0	0	0	0	0.00508844	0.57669
Aut44		GTGTGCCAGCMGCCGCGGTAA	211	3	211_v3	PrePre	BL2	BL2Pre	NA	2	Aut44	0.0139976	0.000474496	0	0.0659549	0	0.378055	0	0	0	0.533926	0	0	0.00177936	0	0	0	0.00581257	0	0	0.0139976	0.000474496	0	0	0.0639383	0.00201661	0	0	0	0.378055	0	0	0	0	0	0	0	0.0177936	0.514709
Aut45		GTGTGCCAGCMGCCGCGGTAA	211	4	211_v4	PostPre	NA	NA	probiotic	2	Aut45	0.012171	0.0012171	0	0.116994	0	0.117907	0	0	0	0.729804	0	0	0.00684619	0	0	0	0.0150616	0	0	0.012171	0.0012171	0	0	0.10604	0.0109539	0	0	0	0.117907	0	0	0	0	0	0	0	0.0036513	0.725544
Aut46		GTGTGCCAGCMGCCGCGGTAA	212	1	212_v1	PreSyn	BL1	Bl1Syn	NA	2	Aut46	0.00835623	0.000112164	0	0.214346	0	0.229768	0	0.000168246	0	0.474959	0.000336493	0	0.0682519	0	5.61e-05	0	0.00185071	0.00179463	0	0.00835623	0.000112164	0	0	0.210981	0.00336493	0	0	0	0.229768	0	0	0	0.000168246	0	0	0	0.115866	0.328249
Aut47		GTGTGCCAGCMGCCGCGGTAA	212	2	212_v2	PostSyn	NA	NA	non-probiotic	2	Aut47	0.0111026	9.57e-05	0	0.0191424	0	0.440658	0	0	0	0.503158	0	0	0.0250766	0	0	0	0.000669985	9.57e-05	0	0.0111026	9.57e-05	0	0	0.0171325	0.00200995	0	0	0	0.440658	0	0	0	0	0	0	0	0.0137825	0.489089
Aut48		GTGTGCCAGCMGCCGCGGTAA	212	3	212_v3	PrePre	BL2	BL2Pre	NA	2	Aut48	0.013709	0	0	0.0206263	0	0.343856	0	0	0	0.602314	0	0	0.0181109	0	0	0	0.00138347	0	0	0.013709	0	0	0	0.0176078	0.00301849	0	0	0	0.343856	0	0	0	0	0	0	0	0.0236448	0.578292
Aut49		GTGTGCCAGCMGCCGCGGTAA	212	4	212_v4	PostPre	NA	NA	non-probiotic	2	Aut49	0.0112414	0	0	0.0899311	0	0.265563	0	0	0	0.61187	0	0	0.0209114	0	0	0	0	0.000483501	0	0.0112414	0	0	0	0.0820742	0.00785688	0	0	0	0.265563	0	0	0	0	0	0	0	0.00398888	0.606672
R1neg1		GTGTGCCAGCMGCCGCGGTAA	neg1	neg1	neg1	neg1	neg1	neg1	neg1	1	neg1	0.0179775	0.00674157	0	0.107116	0	0.349064	0	0.000749064	0	0.486142	0	0	0.0202247	0.00149813	0	0	0.00749064	0.00299626	0	0.0179775	0.00674157	0	0	0.0449438	0.0621723	0	0	0	0.349064	0	0	0	0.000749064	0	0	0	0.0456929	0.410487
R1neg2		GTGTGCCAGCMGCCGCGGTAA	neg1	neg1	neg1	neg1	neg1	neg1	neg1	1	neg2	0.0255754	0.0102302	0	0.102302	0	0.248082	0	0.00383632	0.00127877	0.579284	0	0	0.0153453	0	0	0	0.00639386	0.00767263	0	0.0255754	0.0102302	0	0	0.0434783	0.0588235	0	0	0	0.245524	0.00127877	0.00127877	0	0.00383632	0	0.00127877	0	0.0767263	0.448849
R1neg3		GTGTGCCAGCMGCCGCGGTAA	neg1	neg1	neg1	neg1	neg1	neg1	neg1	1	neg3	0.00988142	0.00592885	0	0.100791	0	0.328063	0	0.00592885	0.00592885	0.490119	0	0	0.0316206	0.00592885	0	0	0.00988142	0.00592885	0	0.00988142	0.00592885	0	0	0.0375494	0.0632411	0	0	0	0.326087	0.00197628	0	0	0.00197628	0.00395257	0.00592885	0	0.0731225	0.403162
R1neg4		GTGTGCCAGCMGCCGCGGTAA	neg1	neg1	neg1	neg1	neg1	neg1	neg1	1	neg4	0.0283019	0	0	0.0754717	0	0.337264	0	0	0	0.53066	0	0	0.00943396	0	0	0	0.00707547	0.0117925	0	0.0283019	0	0	0	0.0283019	0.0471698	0	0	0	0.337264	0	0	0	0	0	0	0	0.0778302	0.403302
R2neg1		GTGTGCCAGCMGCCGCGGTAA	neg2	neg2	neg2	neg2	neg2	neg2	neg2	2	R2neg1	0.0215311	0	0	0.222488	0	0.0143541	0	0	0	0.729665	0	0	0.0119617	0	0	0	0	0	0	0.0215311	0	0	0	0.222488	0	0	0	0	0.0143541	0	0	0	0	0	0	0	0.700957	0.0287081
[truncated: 392 more columns]
